# Supplementary material for: Influence of age on radiomic features in 18F-FDG PET in normal breast tissue and in breast cancer tumors
Source: Oncotarget. 2018 Jul 20;9(56):30855–68. doi: 10.18632/oncotarget.25762 (PMC6089391; doi:10.18632/oncotarget.25762)
Supplement: Supplementary file 2 [file oncotarget-09-30855-s002.xlsx]

## Sheet: Sheet1
Table 2	Breast				Muscle				Fat
ANOVA	PRE	PERI	POST	ANOVA	PRE	PERI	POST	ANOVA	PRE	PERI	POST
SUVmean **	0.85±0.03	0.7±0.03	0.55±0.02	SUVmean **	0.6±0.02	0.7±0.02	0.7±0.01	SUVmean *	0.3±0.3	0.3±0.4	0.7±0.1
SUVmax **	1.6±0.04	1.4±0.04	1.2±0.03	SUVmax *	1±0.04	1.1±0.04	1.1±0.02	SUVmax **	0.7±0.3	0.6±0.4	1.1±0.2
SUVpeak **	1.3±0.03	1.2±0.04	0.9±0.03	SUVpeak **	0.8±0.03	0.9±0.03	0.9±0.02	SUVpeak **	0.5±0.3	0.5±0.4	0.9±0.2
SkewnessH **	0.21±0.06	0.21±0.07	0.48±0.05	SkewnessH	0.50±0.05	0.38±0.06	0.44±0.03	SkewnessH	0.62±0.27	0.66±0.33	0.57±0.13
KurtosisH *	2.9±0.11	2.8±0.13	3.2±0.09	KurtosisH	3.5±0.1	3.2±0.1	3.4±0.1	KurtosisH	3.1±0.7	2.6±0.8	3.4±0.3
EntropyH	1.4±0.03	1.4±0.04	1.5±0.03	EntropyH	1.6±0.01	1.6±0.01	1.6±0.00	EntropyH *	1±0.3	1±0.3	1.2±0.2
EnergyH	0.07±0.01	0.07±0.01	0.06±0.01	EnergyH	0.03±0.00	0.03±0.00	0.03±0.00	EnergyH *	0.19±0.09	0.16±0.11	0.15±0.05
Homogeneity **	0.81±0.01	0.83±0.01	0.86±0.00	Homogeneity **	0.91±0.01	0.88±0.01	0.89±0.00	Homogeneity	0.92±0.04	0.92±0.04	0.91±0.02
Energy **	0.20±0.01	0.21±0.02	0.31±0.01	Energy **	0.55±0.03	0.43±0.03	0.45±0.01	Energy	0.53±0.16	0.57±0.20	0.55±0.08
Contrast **	0.47±0.02	0.39±0.02	0.31±0.01	Contrast **	0.19±0.01	0.24±0.01	0.23±0.01	Contrast	0.16±0.07	0.16±0.09	0.18±0.04
Correlation **	0.70±0.01	0.71±0.01	0.674±0.01	Correlation	0.43±0.02	0.46±0.02	0.45±0.01	Correlation	0.57±0.11	0.46±0.11	0.50±0.06
Entropy **	0.9±0.02	0.85±0.02	0.7±0.02	Entropy **	0.4±0.02	0.5±0.02	0.5±0.01	Entropy	0.44±0.16	0.41±0.19	0.44±0.08
Dissimilarity **	0.41±0.01	0.36±0.01	0.29±0.01	Dissimilarity **	0.19±0.01	0.24±0.01	0.23±0.01	Dissimilarity	0.16±0.07	0.16±0.09	0.18±0.04
SRE **	0.54±0.01	0.50±0.01	0.43±0.01	SRE **	0.38±0.01	0.42±0.01	0.41±0.01	SRE **	0.31±0.08	0.28±0.10	0.34±0.04
LRE **	7.6±0.4	8.3±0.5	11.3±0.3	LRE *	15.6±0.8	12.6±0.9	13±0.45	LRE *	19.7±6.6	20.1±8.1	19.75±3.3
LGRE **	0.30±0.02	0.38±0.02	0.54±0.02	LGRE *	0.36±0.02	0.32±0.03	0.27±0.01	LGRE *	0.82±0.17	0.86±0.21	0.58±0.09
HGRE **	9.9±0.6	7.5±0.65	4.5±0.4	HGRE *	4.5±0.4	5.8±0.4	5.8±0.2	HGRE	1.8±6.4	1.6±7.8	7.8±3.2
SRLGE **	0.14±0.01	0.17±0.01	0.20±0	SRLGE	0.15±0.01	0.14±0.01	0.12±0.01	SRLGE **	0.23±0.04	0.21±0.04	0.13±0.02
SRHGE **	5.9±0.4	4±0.4	2.3±0.3	SRHGE *	1.9±0.2	2.6±0.2	2.6±0.1	SRHGE	0.7±3.5	0.6±4.3	4±1.7
LRLGE **	3.3±0.5	4±0.6	7.8±0.4	LRLGE **	4.8±0.3	3.5±0.35	3.25±0.2	LRLGE *	18.3±8	19.2±9.8	16.3±4
LRHGE **	56.9±2.9	51±3.3	35.3±2.2	LRHGE	63.4±3.8	65.4±4.2	66.4±2.2	LRHGE **	25.4±37.4	23.7±45.8	66±18.7
GLNU **	130.9±2.7	139.7±3.1	139.6±2.1	GLNU **	145.1±3.6	164.4±3.8	152.4±2	GLNU	151.7±13.5	177±16.6	150.7±6.8
RLNU **	152.3±5.2	129.5±6	93.1±4	RLNU **	57.2±4.3	79.6±4.6	72.7±2.4	RLNU	52.2±22.2	42±27.2	64.3±11.1
RP **	0.49±0.01	0.45±0.01	0.40±0.01	RP	0.33±0.01	0.37±0.01	0.37±0.01	RP **	0.32±0.06	0.29±0.08	0.32±0.03
Coarseness *	0.014±0.00	0.013±0.00	0.014±0.00	Coarseness *	0.02±0.00	0.01±0.00	0.01±0.00	Coarseness	0.01±0.02	0.02±0.02	0.02±0.01
Contrast_2 **	0.025±0.00	0.024±0.00	0.019±0.00	Contrast_2	0.01±0.00	0.02±0.00	0.02±0.00	Contrast_2	0.01±0.01	0.02±0.01	0.01±0.00
Busyness	-8.1E+15±5.6E+16	3.5E+16±6.4E+16	-2E+16±4.3E+16	Busyness	7.6E+16±6E+16	7.4E+16±6.5E+16	-1.3E+16±2.8E+16	Busyness	-3.7E+17±2.4E+17	5.1E+17±2.9E+17	-2.9E+16±1.2E+17
SZE	0.12±0.01	0.17±0.01	0.14±0.01	SZE	0.21±0.02	0.21±0.03	0.22±0.01	SZE	0.25±0.1	0.00±0.1	0.18±0.05
LZE **	4.7E+05±5724.9	5.6E+05±6570.1	8.2E+05±4397.9	LZE	7.1E+05±4971.1	7.4E+05±5345.4	7E+05±2771.9	LZE	2.5E+05±1.7E+05	2.8E+05±2E+05	3.6E+05±8.3E+05
LGZE **	0.31±0.01	0.33±0.01	0.38±0.01	LGZE *	0.44±0.03	0.37±0.04	0.33±0.02	LGZE *	0.58±0.13	0.57±0.15	0.39±0.06
HGZE *	12.8±0.6	10.5±0.6	7.5±0.4	HGZE **	5.8±0.6	7.6±0.6	7.7±0.3	HGZE	3.25±5.4	3.1±5.4	8.75±2.7
SZLGE	0.03±0.01	0.05±0.01	0.04±0.00	SZLGE	0.09±0.02	0.09±0.02	0.08±0.01	SZLGE	0.05±0.04	0.00±0.04	0.06±0.02
SZHGE **	2.3±0.21	2.3±0.24	1.3±1.2	SZHGE	1.4±0.3	1.7±0.3	1.9±0.15	SZHGE	1.4±1.4	0.01±1.7	1.7±0.7
LZLGE **	2.5E+05±6035.6	3.1E+05±6926.7	6.3E+05±4636.7	LZLGE	2.4E+05±3222	2E+05±3572	1.85E+05±1852.4	LZLGE	2.3E+05±1.0E+05	2.6E+05±1.3E+05	1.45E+05±5.2E+05
LZHGE **	2.6E+06±1.6E+05	2.8E+06±1.8E+05	2E+06±1.2E+05	LZHGE *	2.7E+06±2.6E+05	3.8E+06±2.8E+05	3.5E+06±1.4E+05	LZHGE **	2.5E+05±1.6E+05	2.2E+05±1.6E+05	3.6E+05±8.1E+05
GLNU_2 *	2±0.07	2±0.08	1.8±0.06	GLNU_2	3.3±0.2	2.9±0.2	2.9±0.1	GLNU_2	2.4±0.9	1.4±1.1	2.6±0.5
ZNLU *	1.19±0.03	1.17±0.03	1.15±0.02	ZNLU	1.3±0.08	1.35±0.08	1.3±0.04	ZNLU	1.3±0.2	1.0±0.25	1.3±0.1
ZP **	0.01±0.00	0.009±0.00	0.007±0.00	ZP	0.01±0.00	0.01±0.00	0.01±0.00	ZP **	0.01±0.00	0.00±0.00	0.01±0.00
Supplementary Table 2:	Mean and SD values for SUVs, HBI and TI in each age group PRE, PERI and POST for B-VOI, M-VOI and F-VOI; * p value < 0.05 and ** p value < 0.01.
