# Supplementary material for: Influence of age on radiomic features in 18F-FDG PET in normal breast tissue and in breast cancer tumors
Source: Oncotarget. 2018 Jul 20;9(56):30855–68. doi: 10.18632/oncotarget.25762 (PMC6089391; doi:10.18632/oncotarget.25762)
Supplement: Supplementary file 3 [file oncotarget-09-30855-s003.xlsx]

## Sheet: Sheet1
Table 3	Breast			Muscle			Fat
ANOVA	PRE/PERI	PRE/POST	PERI/POST	PRE/PERI	PRE/POST	PERI/POST	PRE/PERI	PRE/POST	PERI/POST
SUVmean	↘↘	↘↘	↘↘	-	↗	-	-	↗	-
SUVmax	↘↘	↘↘	↘↘	-	↗	-	-	↗	-
SUVpeak	↘↘	↘↘	↘↘	-	↗↗	-	-	↗	-
SkewnessH	-	↗↗	↗↗	-	-	-	-	-	-
KurtosisH	-	-	↗	-	-	-	-	-	-
EntropyH	-	-	-	-	-	-	-	↗	-
EnergyH	-	-	-	-	-	-	-	↘	-
Homogeneity	↗	↗↗	↗↗	↘	↘↘	-	-	-	-
Energy	-	↗↗	↗↗	↘	↘↘	-	-	-	-
Contrast	↘↘	↘↘	↘↘	↗	↗↗	-	-	-	-
Correlation	-	↘↘	↘↘	-	-	-	-	-	-
Entropy	-	↘↘	↘↘	↗	↗↗	-	-	-	-
Dissimilarity	↘↘	↘↘	↘↘	↗	↗↗	-	-	-	-
SRE	↘↘	↘↘	↘↘	↗	↗	-	-	↘↘	-
LRE	-	↗↗	↗↗	↗	↗	-	-	↗	-
LGRE	↗↗	↗↗	↗↗	-	↘↘	-	-	↘	-
HGRE	↘↘	↘↘	↘↘	-	↗	-	-	-	-
SRLGE	-	↗↗	↗↗	-	-	-	-	↘↘	↘
SRHGE	↘↘	↘↘	↘↘	-	↗	-	-	-	-
LRLGE	-	↗↗	↗↗	-	↗	-	-	↗	-
LRHGE	↘	↘↘	↘↘	-	-	-	-	↗	-
GLNU	↗↗	↗↗	-	↗↗	↗	-	-	-	-
RLNU	↘↘	↘↘	↘↘	↗↗	↗	-	-	-	-
RP	↘↘	↘↘	↘↘	↗	↗	-	-	↘↘	-
Coarseness	-	-	↗	↗	-	-	-	-	-
Contrast_2	-	↘↘	↘↘	-	-	-	-	-	-
Busyness	-	-	-	-	-	-	-	-	-
SZE	-	-	-	-	-	-	-	-	-
LZE	-	↗↗	↗↗	-	-	-	-	-	-
LGZE	-	↗↗	↗↗	-	↘	-	-	↘	-
HGZE	↘↘	↘↘	↘↘	-	↗	-	-	-	-
SZLGE	-	-	-	-	-	-	-	-	-
SZHGE	-	↘↘	↘↘	-	-	-	-	-	-
LZLGE	-	↗↗	↗↗	-	-	-	-	-	-
LZHGE	-	-	↘↘	↗	↗	-	-	↗	-
GLNU_2	-	↘	-	-	-	-	-	-	-
ZNLU	-	↘	-	-	-	-	-	-	-
ZP	↘↘	↘↘	↘	-	-	-	-	↘	-
Supplementary Table 3:	Evolution of Mean and SD values for SUVs, HBI and TI between PRE and PERI groups: PRE/PERI, PRE and POST groups: PRE/POST and PERI and POST groups: PERI/POST for B-VOI, M-VOI and F-VOI; Hochberg test: ↘, ↘ ↘ and ↗, ↗↗ correspond to an increase or decrease with p value respectively < 0.05 and < 0.01 and - no significant difference.
