# Supplementary material for: Influence of age on radiomic features in 18F-FDG PET in normal breast tissue and in breast cancer tumors
Source: Oncotarget. 2018 Jul 20;9(56):30855–68. doi: 10.18632/oncotarget.25762 (PMC6089391; doi:10.18632/oncotarget.25762)
Supplement: Supplementary file 4 [file oncotarget-09-30855-s004.xlsx]

## Sheet: Sheet1
ANOVA test	All 4 subtypes no M+	IDC no M+	ILC no M+	Lum A	Lum B HER2-	Lum B HER2+	TN
SUVmean	0.58	0.82	0.85	0.22	0.43	0.23	0.17
SUVmax	0.63	0.84	0.90	0.30	0.35	0.17	0.15
SUVpeak	0.56	0.74	0.98	0.25	0.35	0.22	0.32
MTV	0.76	0.81	0.71	0.58	0.41	0.82	0.25
TLG	0.53	0.41	0.61	0.42	0.30	0.78	0.36
SkewnessH	0.86	0.73	0.98	0.35	0.73	0.78	0.53
KurtosisH	0.76	0.65	0.83	0.15	0.48	0.55	0.46
EntropyH	0.40	0.36	0.95	0.73	0.27	0.58	0.62
EnergyH	0.18	0.17	0.94	0.51	0.09	0.30	0.74
Sphericity	0.15	0.32	0.40	0.64	0.24	0.84	0.17
Compacity	0.67	0.66	0.76	0.81	0.42	0.81	0.43
Homogeneity	0.10	0.40	0.56	0.13	0.81	0.03 *	0.04 *
Energy	0.59	0.77	0.62	0.11	0.78	0.48	0.13
Contrast	0.66	0.93	0.90	0.26	0.33	0.14	0.35
Correlation	0.80	0.90	0.66	0.93	1.00	0.30	0.98
Entropy	0.15	0.46	0.68	0.13	0.78	0.24	0.02 *
Dissimilarity	0.31	0.70	0.70	0.16	0.48	0.06 **	0.18
SRE	0.25	0.61	0.51	0.17	0.81	0.06 **	0.03 *
LRE	0.58	0.74	0.55	0.22	0.72	0.12	0.16
LGRE	0.12	0.28	0.47	0.15	0.77	0.10	0.00 *
HGRE	0.81	0.84	0.97	0.32	0.20	0.32	0.40
SRLGE	0.11	0.31	0.50	0.14	0.84	0.11	0.00 *
SRHGE	0.92	0.93	0.97	0.32	0.05 *	0.28	0.39
LRLGE	0.13	0.20	0.41	0.17	0.48	0.10	0.01 *
LRHGE	0.69	0.69	0.98	0.30	0.77	0.52	0.54
GLNU	0.56	0.76	0.62	0.70	0.45	0.60	0.16
RLNU	0.87	0.93	0.66	0.51	0.87	0.96	0.22
RP	0.13	0.38	0.51	0.20	0.78	0.08 **	0.08 **
Coarseness	0.80	0.78	0.63	0.97	0.26	0.88	0.33
Contrast_2	0.71	0.97	0.73	0.09 **	0.31	0.33	0.48
Busyness	0.74	0.79	0.64	0.64	0.95	0.42	0.18
SZE	0.35	0.82	0.28	0.17	0.11	0.36	0.03 *
LZE	0.62	0.82	0.62	0.60	0.49	0.53	0.18
LGZE	0.12	0.19	0.68	0.18	0.40	0.08 **	0.01 *
HGZE	0.82	0.85	0.98	0.37	0.21	0.25	0.39
SZLGE	0.15	0.15	0.36	0.21	0.33	0.02 *	0.03 *
SZHGE	0.81	0.83	0.86	0.37	0.27	0.30	0.45
LZLGE	0.29	0.75	0.60	0.72	0.28	0.54	0.18
LZHGE	0.72	0.73	0.62	0.56	0.79	0.54	0.51
GLNU_2	0.68	0.58	0.61	0.23	0.45	0.98	0.14
ZNLU	0.98	0.97	0.59	0.17	0.13	0.51	0.34
ZP	0.18	0.52	0.68	0.09 **	0.52	0.06 **	0.15
Supplementary Table 5:	p-values of Anova tests comparing PET parameters between the 3 age groups (PRE, PERI and POST) according to BC histological type, subtype and for all BC tumors ; * p<0.05 and ** p <0.1.
