# Supplementary material for: Influence of age on radiomic features in 18F-FDG PET in normal breast tissue and in breast cancer tumors
Source: Oncotarget. 2018 Jul 20;9(56):30855–68. doi: 10.18632/oncotarget.25762 (PMC6089391; doi:10.18632/oncotarget.25762)
Supplement: Supplementary file 5 [file oncotarget-09-30855-s005.xlsx]

## Sheet: Sheet1
Spearman Rho	All 4 subtypes no M+	IDC no M+	ILC no M+	Lum A	Lum B HER2-	Lum B HER2+	TN
Variable	AGE	AGE	AGE	AGE	AGE	AGE	AGE
Number of Lesions (T-VOI)	210	190	18	33	90	35	52
SUVmean	-0.13	-0.09	-0.14	-0.31	0.13	-0.22	-0.29 *
SUVmax	-0.13	-0.10	-0.14	-0.27	0.13	-0.24	-0.29 *
SUVpeak	-0.15 *	-0.11	-0.07	-0.30	0.09	-0.20	-0.25
MTV	0.01	0.02	0.29	-0.01	0.05	0.16	0.03
TLG	-0.09	-0.07	0.13	-0.20	0.08	0.03	-0.15
SkewnessH	0.01	-0.02	-0.06	0.18	-0.05	-0.08	-0.04
KurtosisH	0.06	0.03	-0.06	0.27	-0.04	0.03	0.03
EntropyH	-0.04	-0.01	0.07	-0.20	0.03	0.04	0.00
EnergyH	0.02	-0.00	-0.02	0.25	-0.04	-0.03	-0.07
Sphericity	-0.07	-0.03	-0.19	-0.04	-0.05	-0.10	-0.12
Compacity	-0.01	0.00	0.29	0.02	0.04	0.17	-0.03
Homogeneity	0.14 *	0.10	0.16	0.26	-0.11	0.25	0.28 *
Energy	0.14 *	0.11	0.14	0.31	-0.07	0.19	0.25
Contrast	-0.14 *	-0.10	-0.15	-0.28	0.15	-0.25	-0.30 *
Correlation	0.01	0.00	0.21	-0.05	-0.07	0.20	0.15
Entropy	-0.13	-0.10	-0.13	-0.30	0.08	-0.21	-0.19
Dissimilarity	-0.14 *	-0.10	-0.14	-0.27	0.14	-0.26	-0.30 *
SRE	-0.14 *	-0.11	-0.15	-0.27	0.08	-0.23	-0.30 *
LRE	0.15 *	0.12	0.14	0.27	-0.08	0.21	0.29 *
LGRE	0.13	0.09	0.13	0.30	-0.13	0.20	0.31 *
HGRE	-0.13	-0.09	-0.16	-0.31	0.13	-0.21	-0.29 *
SRLGE	0.13	0.10	0.13	0.31	-0.13	0.19	0.34 *
SRHGE	-0.13	-0.09	-0.16	-0.30	0.13	-0.20	-0.29 *
LRLGE	0.14 *	0.10	0.15	0.28	-0.14	0.22	0.30 *
LRHGE	-0.13	-0.08	-0.03	-0.36 *	0.14	-0.17	-0.27
GLNU	0.09	0.07	0.31	0.27	-0.10	0.23	0.22
RLNU	-0.03	-0.02	0.23	-0.14	0.07	0.14	-0.03
RP	-0.14 *	-0.11	-0.15	-0.27	0.08	-0.21	-0.30 *
Coarseness	0.05	0.04	-0.25	0.06	-0.09	-0.01	0.07
Contrast_2	-0.12	-0.09	-0.13	-0.33	0.14	-0.18	-0.30 *
Busyness	0.08	0.10	-0.28	-0.02	0.04	0.10	0.25
SZE	-0.10	-0.06	-0.05	-0.30	0.22 *	-0.12	-0.31 *
LZE	0.15 *	0.13	0.13	0.31	-0.12	0.25	0.34 *
LGZE	0.13	0.10	0.06	0.27	-0.14	0.24	0.30 *
HGZE	-0.13	-0.09	-0.07	-0.26	0.13	-0.24	-0.29 *
SZLGE	0.13	0.09	0.13	0.18	-0.03	0.19	0.26
SZHGE	-0.13	-0.09	0.01	-0.30	0.17	-0.23	-0.28 *
LZLGE	0.15 *	0.11	0.20	0.33	-0.14	0.28	0.30 *
LZHGE	0.10	0.10	0.17	0.20	-0.06	0.21	0.23
GLNU_2	-0.07	-0.04	-0.05	-0.25	0.12	0.08	-0.14
ZNLU	-0.12	-0.09	-0.02	-0.30	0.18	-0.13	-0.23
ZP	-0.14	-0.10	-0.15	-0.30	0.16	-0.27	-0.27
Supplemental Table 6:	Spearman correlation coefficients between PET parameters and AGE according to BC histological type, subtype and for all BC tumors ; * p<0.05
