# Supplementary material for: Influence of age on radiomic features in 18F-FDG PET in normal breast tissue and in breast cancer tumors
Source: Oncotarget. 2018 Jul 20;9(56):30855–68. doi: 10.18632/oncotarget.25762 (PMC6089391; doi:10.18632/oncotarget.25762)
Supplement: Supplementary file 6 [file oncotarget-09-30855-s006.xlsx]

## Sheet: Sheet1
Table 7	Ki-67 expression		Tumor necrosis		in situ Carcinoma		Tumor grade
MV analysis	Age=Co-variable	No Co-variable	Age=Co-variable	No Co-variable	Age=Co-variable	No Co-variable	Age=Co-variable	No Co-variable
SUVmean	0.10	0.12	0.55	0.47	0.04 **	0.05	0.02 *	0.02 *
SUVmax	0.11	0.13	0.69	0.59	0.06	0.07	0.03 *	0.02 *
SUVpeak	0.10	0.12	0.45	0.39	0.06	0.06	0.02 *	0.02 *
Volume_mL	0.30	0.29	0.01 *	0.01 *	0.54	0.53	0.39	0.38
TLG	0.19	0.19	0.03 *	0.03 *	0.28	0.28	0.18	0.17
SkewnessH	0.99	0.99	0.09	0.11	0.046 *	0.04 *	0.33	0.33
KurtosisH	0.63	0.62	0.12	0.13	0.01 *	0.01 *	0.09	0.09
EntropyH	0.41	0.41	0.11	0.10	0.19	0.19	0.09	0.08
EnergyH	0.99	0.97	0.36	0.39	0.36	0.35	0.98	1.00
Homogeneity	0.22	0.27	0.62	0.76	0.09	0.11	0.00 *	0.00 *
Energy	0.35	0.36	0.65	0.68	0.71	0.71	0.01 *	0.01 *
Contrast	0.15	0.17	0.67	0.77	0.03 *	0.04 *	0.047 *	0.04 *
Correlation	0.64	0.61	0.02 *	0.02 *	0.24	0.25	0.98	1.00
Entropy	0.16	0.19	0.44	0.36	0.26	0.29	0.00 *	0.00 *
Dissimilarity	0.16	0.19	0.71	0.84	0.03 *	0.03 *	0.01 *	0.01 *
SRE	0.29	0.34	0.49	0.62	0.29	0.33	0.00 *	0.00 *
LRE	0.75	0.77	0.22	0.25	0.69	0.70	0.04 *	0.04 *
LGRE	0.04 **	0.06	0.48	0.37	0.31	0.36	0.00 *	0.00 *
HGRE	0.11	0.12	0.60	0.54	0.05	0.06	0.09	0.08
SRLGE	0.04 **	0.07	0.48	0.36	0.28	0.32	0.00	0.00 *
SRHGE	0.11	0.12	0.68	0.61	0.046 **	0.05	0.08	0.07
LRLGE	0.04 **	0.05	0.55	0.43	0.35	0.39	0.00	0.00 *
LRHGE	0.27	0.30	0.28	0.24	0.20	0.21	0.28	0.25
GLNU	0.71	0.68	0.048 **	0.06	0.71	0.73	0.41	0.39
RLNU	0.31	0.30	0.02 *	0.02 *	0.54	0.54	0.28	0.27
RP	0.57	0.62	0.28	0.35	0.41	0.44	0.01 *	0.01 *
Coarseness	0.07	0.07	0.04 *	0.04 *	0.72	0.73	0.07	0.06
Contrast_2	0.19	0.21	0.92	1.00	0.03 *	0.03 *	0.02 *	0.02 *
Busyness	0.20	0.19	0.93	0.91	0.18	0.18	0.09	0.09
SZE	0.38	0.47	0.75	0.59	0.07	0.09	0.00 *	0.00 *
LZE	0.80	0.86	0.69	0.80	0.19	0.21	0.00 *	0.00 *
LGZE	0.02 *	0.03 *	0.49	0.38	0.49	0.54	0.00 *	0.00 *
HGZE	0.11	0.12	0.71	0.64	0.05	0.06	0.09	0.08
SZLGE	0.02 *	0.02 *	0.50	0.42	0.41	0.44	0.00 *	0.00 *
SZHGE	0.13	0.14	0.76	0.69	0.06	0.06	0.12	0.11
LZLGE	0.13	0.17	0.55	0.44	0.21	0.24	0.00 *	0.00 *
LZHGE	0.53	0.57	0.15	0.12	0.56	0.58	0.74	0.70
GLNU_2	0.66	0.66	0.04 *	0.04 *	0.76	0.76	0.20	0.19
ZNLU	0.28	0.29	0.13	0.12	0.28	0.29	0.15	0.13
ZP	0.56	0.64	0.65	0.80	0.08	0.10	0.00 *	0.00 *
Supplementary Table 7:	P value obtained on multivariate (MV) analysis comparing RF in TN tumors according to Ki-67 expression (≤30% vs >30%), the presence of tumor necrosis, in situ carcinoma and tumor grade grade (Grade I+II vs III) ; * p<0.05 and ** p <0.05 when age is used as a co-variable in MV analysis.
